# Supplementary material for: A robust E learning recommendation system based on novel interval valued bipolar fuzzy hypersoft set theory
Source: Sci Rep. 2026 Mar 12;16:13239. doi: 10.1038/s41598-026-42231-6 (PMC13102988; doi:10.1038/s41598-026-42231-6)
Supplement: Supplementary file 1 — Supplementary Information. [file 41598_2026_42231_MOESM1_ESM.xlsx]

## Sheet: Positive_Membership
Alternative	j1	j2	j3	j4
g1	0.7-0.8	0.4-0.5	0.2-0.5	0.3-0.4
g2	0.3-0.6	0.1-0.3	0.2-0.6	0.3-0.7
g3	0.2-0.5	0.4-0.7	0.5-0.7	0.3-0.5
g4	0.6-0.7	0.3-0.9	0.1-0.2	0.4-0.7

## Sheet: Omega_Positive
Alternative	Ω1+	Ω2+	Ω3+	Ω4+
g1	0.1	0.1	0.3	0.1
g2	0.3	0.2	0.4	0.4
g3	0.3	0.3	0.2	0.2
g4	0.1	0.6	0.1	0.3

## Sheet: Score_Positive
Alternative	α+	β+	Γ+
g1	0.8	0.8	0
g2	0.7	1.2	-0.5
g3	0.4	1	-0.6
g4	0.1	1	-0.9

## Sheet: Negative_Membership
Alternative	j1	j2	j3	j4		Ω1	Ω2	Ω3	Ω4
g1	-0.7-0.5	-0.6-0.3	-0.8-0.4	-0.5-0.2		0.2	0.3	0.4	0.3
g2	-0.5-0.4	-0.8-0.2	-0.6-0.4	-0.8-0.5		0.1	0.6	0.2	0.3
g3	-0.7-0.3	-0.9-0.4	-0.9-0.5	-0.3-0.1		0.4	0.5	0.4	0.2
g4	-0.8-0.6	-0.6-0.3	-0.4-0.3	-0.7-0.2		0.2	0.3	0.1	0.5

## Sheet: Omega_Negative
Alternative	Ω1-	Ω2-	Ω3-	Ω4-		α	β	Γ
g1	0.2	0.3	0.4	0.3		1.2	0.9	0.3
g2	0.1	0.6	0.2	0.3		1.2	1.7	-0.5
g3	0.4	0.5	0.4	0.2		1.5	1.1	0.4
g4	0.2	0.3	0.1	0.5		1.1	1.3	-0.2

## Sheet: Score_Negative
Alternative	α	β	Γ
g1	1.2	0.7	0.5
g2	1.2	1.7	-0.5
g3	1.5	1.1	0.4
g4	1.1	1.3	-0.2

## Sheet: Final_Score
Alternative	Γ+	Γ-	S
g1	0	0.5	-0.5
g2	-0.5	-0.5	0
g3	-0.6	0.4	-1
g4	-0.9	-0.2	-0.7

## Sheet: Sensitivity Analysis
Set Type	Perturbation	TP	FP	FN	Precision	Recall	F1-score
Fuzzy Set	0.1	7.3	0.73	0	0.909091	1	0.952381
Fuzzy Set	-0.1	7.3	0	0.73	1	0.909091	0.952381
Soft Set	0.1	4	0.4	0	0.909091	1	0.952381
Soft Set	-0.1	4	0	0.4	1	0.909091	0.952381
FBHSS Positive	0.1	4	0.4	0	0.909091	1	0.952381
FBHSS Positive	-0.1	4	0	0.4	1	0.909091	0.952381
FBHSS Negative	0.1	5	0.5	0	0.909091	1	0.952381
FBHSS Negative	-0.1	5	0	0.5	1	0.909091	0.952381
IVBF_HSS	0.1	9	0.9	0	0.909091	1	0.952381
IVBF_HSS	-0.1	9	0	0.9	1	0.909091	0.952381
